# Supplementary material for: Mechanism of Morphology Development in HDGEBA/PAMS Hybrid Thermosets: Monte Carlo Simulation and LSCM Study
Source: Polymers (Basel). 2022 Dec 8;14(24):5375. doi: 10.3390/polym14245375 (PMC9788219; doi:10.3390/polym14245375)
Supplement: Supplementary file 1 [file polymers-14-05375-s001.zip]

Archive with 1 entries (1 files):
- polymers-2035157-supplementary.pdf
